# Supplementary material for: Cellular co-infection can modulate the efficiency of influenza A virus production and shape the interferon response
Source: PLoS Pathog. 2020 Oct 16;16(10):e1008974. doi: 10.1371/journal.ppat.1008974 (PMC7592918; doi:10.1371/journal.ppat.1008974)
Supplement: S1 Data File — Each tab of the Excel file includes figure panels, which are often grouped according to cell line, MDCK or A549 cells. For data that was used in multiple figures, we included these only once and made a note within the sheet of any other figures that also show these data. Oftentimes, the data are included in both a main figure (found in the text) and one or more supplemental figures; in these cases, we labeled the tabs according to the main figure. (XLSX) [file ppat.1008974.s016.xlsx]

## Sheet: Fig 1A
MDCK
0 hpi GE/mL	1 hpi GE/mL			3 hpi GE/mL
Rep 1	Rep 1	Rep 2	Rep 3	R1	R2	R3
509600	67130	35980	29680	5886	14067	11286
1.9075e+06	173950	196350	55300	220050	231750	95400
4.54125e+06	383250	283500	288750	435000	505000	762500
9.75625e+06	27825	28525	48125	2.0608e+06	2105600	1181600
1.995e+07	399000	201250	281750	5.012e+06	1.2712e+07	8.84825e+06
A549
0 hpi GE/mL	1 hpi GE/mL			3 hpi GE/mL
Rep 1	Rep 1	Rep 2	Rep 3	R1	R2	R3
429333	27333.3	43933.3	44333.3	82000	45400	45000
2.01429e+06	218286	307286	126286	636000	447000	808000
5.53333e+06	1.64333e+06	2.43133e+06	1.51333e+06	1970000	922000	2160000
11475000	3455000	4575000	4165000	5100000	3540000	4110000
30630312	11560312	5650312	5090312	1510000	14900000	11700000

## Sheet: Fig 1B
Intended MOI	3 hpi PBS TCID50			3 hpi T705 Treatment TCID50			6 hpi PBS TCID50			6 hpi T705 Treatment TCID50
0.25	17600	3780	3780	31200	31200	31200	312000	31200	N/A	1760	1760	1760
1	37800	37800	37800	55600	98800	98800	312000	3120000	3120000	1760	3780	8150
2.5	37800	176000	17600	176000	176000	556000	3120000	988000	3120000	17600	17600	8150
5	378000	176000	81500	312000	988000	988000	5560000	5560000	5560000	176000	17600	17600
10	1760000	8150000	1760000	3120000	3120000	3120000	31200000	9880000	N/A	81500	81500	81500

## Sheet: Fig 1C
MDCK
Intended	Added	Adsorbed			Actual
0.25	0.255	0.22	0.24	0.24	0.22	0.23	0.23
1	0.954	0.87	0.86	0.93	0.78	0.76	0.83
2.5	2.27	2.08	2.13	2.13	1.8	1.85	1.84
5	4.88	4.86	4.86	4.85	3.97	3.97	3.96
10	9.97	9.78	9.87	9.83	5.35	5.45	5.41
A549
Intended	Added	Adsorbed			Actual
0.25	0.21	0.2	0.19	0.19	0.17	0.16	0.16
1	1.01	0.9	0.85	0.94	0.58	0.54	0.63
2.5	2.77	1.95	1.55	2.01	1.1	0.71	1.17
5	5.74	4.01	3.45	3.66	1.89	1.33	1.53
10	15.32	9.54	12.49	12.77	4.85	7.81	8.09

## Sheet: Figure 2A (MDCK)
Actual MOI	3 hpi (cells remaining)	Actual MOI	6 hpi (cells remaining)	12 hpi (cells remaining)	18 hpi (cells remaining)
0	205749	0	217000	205000	193333		also shown in Fig S2A,S3A
0	242500	0	215000	204000	216000
0	233750	0	218000	222857	193333
0.218292	196399	0.216028	190950	210587	150349
0.229776	227298	0.231603	215918	189060	200195
0.234317	226610	0.234753	174555	178161	163054
0.75675	162407	0.775575	150927	172002	135102
0.7397	207729	0.764375	174555	137886	135526
0.8784	217981	0.8349	179377	119406	151196
1.8615	199097	1.79525	145141	168211	116891
1.87637	179672	1.84512	174073	87185	150349
1.745	173737	1.8425	155749	135043	129596
3.83381	145141	3.97288	135015	111825	103338
3.81106	185068	3.97253	128746	108982	133408
4.26326	186687	3.96273	131157	123197	111385
7.2695	181291	5.34679	127300	119406	97409
3.51837	144601	5.44567	129711	102822	119432
5.41	158090	5.40542	118620	104243	97409

## Sheet: Figure 2C (MDCK)
Actual MOI	18 hpi total + productively infected cells
0.216028	4.69		also shown in Fig S2B,S3B,S4A
0.231603	4.84
0.234753	4.79
0.775575	16.5
0.764375	17.5
0.8349	18.4
1.79525	29.7
1.84512	30.2
1.8425	31.3
3.97288	44.5
3.97253	46.5
3.96273	45.4
5.34679	80.8
5.44567	82.7
5.40542	81.2

## Sheet: Figure 3A (A549)
Actual MOI	3 hpi (cells remaining)	Actual MOI	6 hpi (cells remaining)	12 hpi (cells remaining)	18 hpi (cells remaining)
0	234000	0	220000	198000	207500
0	226000	0	248000	244000	192500
0	234000	0	214000	206000	222500
0.16	231472	0.17	227151	214956	206536
0.17	231310	0.16	227230	215236	206372
0.17	231287	0.16	227117	215925	188070
0.58	231299	0.58	204936	215257	164973
0.63	231356	0.54	226213	202167	195769
0.54	231104	0.63	226530	167054	169373
0.96	231114	1.1	225415	146837	169373
1.09	226707	0.71	206056	215035	156175
0.93	231148	1.17	190378	178759	168075
1.46	231228	1.89	221734	189399	178171
1.68	212827	1.33	176939	161734	182571
1.6	231115	1.53	200456	174502	115481
8.78	212827	4.85	194029	174502	152875
5.04	215140	7.81	169100	176631	145177
6.92	219767	8.09	203816	150030	145177

## Sheet: Figure 3C (A549)
Actual MOI	18 hpi total + productively infected cells
0.172267	4.22		also shown in Fig S4B
0.163967	4.53
0.163767	4.2
0.582833	12.1
0.538333	12.2
0.628833	12.3
1.103	24
0.709	22.1
1.168	21.7
1.885	33.2
1.325	31.7
1.53	32.5
4.85	47.4
7.805	48.5
8.085	49.4

## Sheet: Figure 4A (MDCK)
Actual MOI	6 hpi	12 hpi	18 hpi
0.216028	2690	616000	17700000
0.231603	5080	2000000	15100000		also shown in Fig S5,S6
0.234753	16500	1670000	13700000
0.775575	59600	16500000	16300000
0.764375	42600	21200000	9250000
0.8349	60400	17900000	60200000
1.79525	1400000	42500000	121000000
1.84512	245000	30000000	69000000
1.8425	80500	20200000	164000000
3.97288	1240000	116000000	104000000
3.97253	3650000	54400000	184000000
3.96273	1340000	4370000	112000000
5.34679	3440000	101000000	N/A
5.44567	18200000	97700000	254000000
5.40542	9260000	64400000	203000000

## Sheet: Figure 4A (A549)
Actual MOI	6 hpi	12 hpi	18 hpi
0.172267	7910	92200	4880000
0.163967	6910	103000	7810000		also shown in Fig S5,S7
0.163767	7950	120000	8550000
0.582833	45500	1000000	7.5835e+06
0.538333	53400	1320000	1.4645e+07
0.628833	58800	898000	11832000
1.103	156000	3100000	9350000
0.709	49300	2300000	N/A
1.168	178000	1690000	31230000
1.885	51600	805000	48000000
1.325	75000	859000	4630000
1.53	51900	658000	5340000
4.85	67200	3620000	43300000
7.805	205000	642000	32300000
8.085	134000	1610000	54400000

## Sheet: Figure 6A (MDCK)
	IFNB1		IFNL1
MOI	8 hpi	18 hpi	8 hpi	18 hpi
0.08	2.02794	2.36181	2.96888	1.71212
0.085	1.67497	0.846366	1.0356	2.49533
0.22	1.66794	1.27005	2.47328	1.19735
0.23	3.66062	0.774902	1.40819	1.36518
0.23	1.11754	0.254882	1.81518	0.972938
0.76	0.689188	0.156088	0.923205	0.272671
0.78	1.92754	0.381424	1.64291	0.21409
0.83	2.08321	4.11578	1.4052	3.05913
0.92	1.45307	0.48353	0.544521	1.18487
1.8	1.29677	0.702471	2.15539	3.08915
1.84	1.75712	0.633194	1.7631	0.836074
1.85	1.87349	1.17473	1.73451	0.794747
3.96	0.984686	1.82587	0.564367	1.27022
3.97	1.84322	2.58521	2.13323	4.6151
3.97	1.59477	1.35833	2.06529	1.30393
5.35	1.73543	1.46174	2.15076	3.57479
5.41	0.963663	1.06947	1.86806	1.64195
5.45	1.68366	4.26673	3.24212	5.2483
6.916	3.35987	0.445687	2.60272	1.06096
7.213	0.575616	2.81419	0.916658	5.38841
7.856	0.806638	1.35548	1.23448	4.00878

[truncated: 4 more sheets: Figure 6B (A549), Fig 7 - ISG data, Fig 8 - SIE data, Fig S1]
